# Supplementary material for: Design and Validation of qPCR-Specific Primers for Quantification of the Marketed Terfezia claveryi and Terfezia crassiverrucosa in Soil
Source: J Fungi (Basel). 2022 Oct 17;8(10):1095. doi: 10.3390/jof8101095 (PMC9605127; doi:10.3390/jof8101095)
Supplement: Supplementary file 1 [file jof-08-01095-s001.zip]

Archive with 1 entries (1 files):
- jof-1951950-supplementary.pdf
